# Supplementary material for: Three Binding Conformations of BIO124 in the Pocket of the PICK1 PDZ Domain
Source: Cells. 2022 Aug 7;11(15):2451. doi: 10.3390/cells11152451 (PMC9368557; doi:10.3390/cells11152451)
Supplement: Supplementary file 1 [file cells-11-02451-s001.zip]

Archive with 1 entries (1 files):
- cells-1836099-supplementary.pdf
